# Supplementary material for: Triple Test Screening for Down Syndrome: An Egyptian-Tailored Study
Source: PLoS One. 2014 Oct 20;9(10):e110370. doi: 10.1371/journal.pone.0110370 (PMC4203785; doi:10.1371/journal.pone.0110370)
Supplement: Data S1 — Raw data. (XLSX) [file pone.0110370.s001.xlsx]

## Sheet: RawData
Date of sampling			Date of birth			Date of LMP			Maternal		GA, weeks	uE3	AFP	hCG
Day	Month	Year	Day	Month	Year	Day	Month	Year	weight, kg	Diabetes	by: BPD	ng/ml	IU/ml	IU/l
27	5	2012	2	3	1983	8	2	2012	78	0	15+2	0.393	20.2	475
27	5	2012	31	8	1992	11	2	2012	79	0	15	0.2	10.6	393
29	5	2012	10	2	1992	10	2	2012	80	0	15+3	2.24	228	108
29	5	2012	18	6	1976	9	2	2012	77	0	15+5	0.2	7.9	238
30	5	2012	14	4	1984	10	2	2012	80	0	15+4	1.44	31.5	189
29	5	2012	7	9	1979	8	2	2012	85	0	15+5	3.37	57.9	129
29	5	2012	1	3	1978	11	2	2012	78	0	15+2	0.165	8.59	245
30	5	2012	3	3	1982	14	2	2012	83	0	15	6.04	76.5	115
29	5	2012	3	9	1987	10	2	2012	77	0	15+2	2.4	239	94.8
30	5	2012	11	9	1982	13	2	2012	74	0	15+2	0.43	32.6	477
3	7	2012	5	9	1980	16	3	2012	82	0	15+5	1.69	75.6	222
3	7	2012	4	4	1985	17	3	2012	85	0	15+4	0.986	18	241
3	7	2012	9	11	1988	18	3	2012	85	0	15+3	0.43	12.2	208
3	7	2012	11	11	1986	20	3	2012	78	0	15+2	1.4	53.1	247
3	7	2012	5	5	1982	21	3	2012	85	0	15	0.295	50.1	129
30	5	2012	7	4	1982	11	2	2012	79	0	15+3	0.32	30.6	586
16	10	2011	2	8	1985	6	7	2011	57	0	15	0.244	11.2	257
31	5	2012	31	6	1980	11	2	2012	80	0	15	1.98	60.5	482
2	10	2011	2	10	1991	22	6	2011	65	0	15	0.254	26.9	769
15	10	2011	3	11	1987	5	7	2011	80	0	15+1	0.352	5.7	149
14	8	2012	3	9	1990	28	4	2012	83	0	15+4	1.77	83	588
3	7	2012	3	7	1988	22	3	2012	78	0	15	1.84	70.2	242
3	7	2012	6	6	1980	20	3	2012	78	0	15	2.25	149	193
16	10	2011	3	12	1987	30	6	2011	80	0	15+2	0.646	33.2	506
5	5	2012	7	7	1990	18	1	2012	85	0	15+3	1.95	80.2	105
16	10	2011	22	9	1976	30	6	2011	75	0	15+2	0.23	27.6	325
23	10	2011	3	5	1990	25	6	2011	65	0	15+3	1.19	84.3	1000
23	10	2011	6	6	1987	14	7	2011	78	0	15+1	0.296	15.3	823
3	7	2012	4	11	1980	18	3	2012	81	0	15+2	1.28	54.4	279
3	7	2012	6	9	1979	18	3	2012	75	0	15+5	0.332	17.6	687
3	7	2012	3	8	1979	20	3	2012	82	0	15+1	0.291	18.3	668
31	5	2012	6	6	1989	10	2	2012	85	0	15+4	1.04	21.1	315
4	7	2012	9	9	1985	19	3	2012	78	0	15+2	1.84	91.6	287
5	5	2012	3	7	1986	17	1	2012	73	0	15+4	0.983	24.6	78.8
5	5	2012	23	10	1992	18	1	2012	69	0	15+3	0.237	11.2	574
5	5	2012	22	8	1980	19	1	2012	73	0	15+2	0.087	6.16	863
5	5	2012	22	9	1980	20	1	2012	70	0	15+1	0.07	6.83	503
5	5	2012	10	10	1990	21	1	2012	85	0	15	3.33	75.9	162
13	5	2012	22	9	1992	28	1	2012	76	0	15+3	2.26	40.5	129
13	5	2012	11	11	1993	27	1	2012	82	0	15+4	0.568	38.3	341
6	5	2012	2	7	1987	21	1	2012	65	0	15+1	0.979	47.1	185
6	5	2012	1	6	1992	30	1	2012	75	0	15+1	1.22	35	473
6	5	2012	3	1	1986	19	1	2012	73	0	15+4	0.48	23.1	648
8	5	2012	10	9	1977	21	1	2012	77	0	15+3	0.07	600	9.17
8	5	2012	27	8	1989	19	1	2012	85	0	15+4	1.51	36.6	99.4
12	5	2012	1	7	1976	27	1	2012	72	0	15	0.07	171	71.7
12	5	2012	10	5	1985	23	1	2012	77	0	15+5	3.63	118	1137
15	5	2012	5	6	1985	26	1	2012	78	0	15+5	2.25	71	409
15	5	2012	20	8	1989	1	2	2012	83	0	15+2	1.45	95.5	363
19	5	2012	2	7	1987	4	2	2012	70	0	15	0.41	14	352
22	5	2012	2	5	1995	6	2	2012	66	0	15+2	1.33	97.8	299
19	5	2012	16	4	1994	4	2	2012	65	0	15	0.31	18.1	781
15	5	2012	5	5	1985	29	1	2012	77	1	15+3	1.33	97.8	299
14	8	2012	11	1	1980	1	5	2012	79	0	15	0.238	21.3	648
14	8	2012	1	3	1982	30	4	2012	80	0	15+2	0.824	47.7	121
14	8	2012	3	11	1980	29	4	2012	83	0	15+3	0.712	38.8	999
14	8	2012	3	9	1982	2	5	2012	82	0	15	0.07	1.98	1099
4	7	2012	7	7	1986	22	3	2012	80	0	15+1	3.32	91.2	67.8
4	7	2012	19	9	1986	22	3	2012	82	0	15+3	1.95	14.9	134
4	7	2012	8	8	1986	18	3	2012	80	0	15+4	0.52	19.4	849
22	7	2012	7	7	1990	10	4	2012	80	0	15	3.33	10.2	109
22	7	2012	22	8	1985	11	4	2012	85	0	15+1	0.395	60.1	616
22	7	2012	7	7	1981	9	4	2012	80	0	15+2	1.62	41	63.2
22	7	2012	11	1	1990	5	4	2012	87	0	15+3	2.33	65.4	39.9
22	7	2012	7	8	1985	14	4	2012	80	0	15+3	0.421	65.1	649
6	5	2012	23	7	1984	18	1	2012	75	0	15+4	1.04	37.7	171
8	5	2012	27	7	1989	20	1	2012	88	0	15+4	0.135	9.22	924
8	5	2012	1	9	1986	21	1	2012	78	0	15+2	0.07	4.27	457
12	5	2012	10	9	1989	21	1	2012	80	0	15+5	0.314	16.2	349
12	5	2012	6	6	1969	22	1	2012	90	0	15+6	0.875	24.6	317
12	5	2012	10	9	1977	27	1	2012	90	0	15	1.71	154	88.2
12	5	2012	12	3	1989	21	1	2012	85	0	15+4	0.07	12.3	719
13	5	2012	22	8	1988	25	1	2012	76	0	15+5	0.168	30.1	502
17	5	2012	11	1	1970	28	1	2012	78	0	15+3	0.07	5.11	646
17	5	2012	10	10	1990	2	2	2012	73	0	15	0.153	13.7	500
17	5	2012	3	5	1985	1	2	2012	72	0	15+1	0.141	25.1	317
19	5	2012	11	10	1980	8	2	2012	73	0	15+4	0.312	43.1	738
19	5	2012	11	11	1980	31	1	2012	83	0	15+4	0.449	56.7	294
29	10	2011	10	10	1982	16	7	2012	82	0	15+1	1.49	35.6	111
31	5	2012	5	5	1986	13	2	2012	79	0	15+1	0.133	5.03	356
31	5	2012	5	6	1980	11	2	2012	80	0	15+4	0.489	33.3	408
31	5	2012	3	7	1973	15	2	2012	78	0	15	0.424	16.8	289
31	5	2012	8	8	1985	12	2	2012	80	0	15+4	0.4	16.9	261
22	5	2012	4	4	1982	4	2	2012	78	0	15+2	2.1	69.5	203
19	5	2012	11	7	1977	3	2	2012	77	0	15+1	0.379	33.3	742
19	5	2012	17	17	1984	25	1	2012	80	0	15+6	0.655	35.4	223
26	5	2012	11	7	1987	8	2	2012	73	0	15+1	0.288	43.4	285
26	5	2012	4	6	1984	7	2	2012	66	1	15+3	0.307	44.2	224
31	5	2012	24	7	1978	11	2	2012	82	0	15+3	0.48	28.3	175
31	5	2012	27	4	1986	10	2	2012	77	0	15+5	0.449	17	195
31	5	2012	3	7	1983	13	2	2012	76	0	15+3	0.472	17	229
27	5	2012	31	7	1994	10	2	2012	79	0	15+3	0.203	10.8	773
27	5	2012	3	4	1994	7	2	2012	79	0	15+3	0.221	215	386
15	10	2011	2	10	1988	5	7	2011	68	0	15+1	0.406	24	959
16	10	2011	8	8	1985	10	7	2012	78	0	15+2	0.07	4.31	607
6	5	2012	3	11	1985	18	1	2012	72	0	15+5	1.43	65	170
9	10	2011	9	9	1986	5	6	2011	65	0	16	1.07	14.2	117
22	10	2011	6	5	1985	29	5	2011	65	0	16+5	0.763	30.1	551
8	5	2012	29	6	1988	15	1	2012	65	0	16+2	0.289	24	378
13	5	2012	22	2	1982	18	1	2012	80	0	16+4	0.73	18.5	326
5	5	2012	11	5	1988	12	1	2012	75	0	16+2	3.2	67.3	153
13	5	2012	26	4	1984	22	1	2012	79	1	16+1	2.45	52	261
6	5	2012	7	10	1970	14	1	2012	69	0	16+2	1.42	43	187
8	5	2012	28	5	1984	16	1	2012	66	0	16+1	0.102	6.56	525
8	5	2012	22	5	1995	14	1	2012	72	0	16+3	2.93	101	166
8	5	2012	9	9	1983	19	1	2012	75	0	16	1.65	43.8	156
22	8	2012	25	7	1980	5	5	2012	79	0	16+4	2.21	43.8	96
14	8	2012	29	9	1986	21	4	2012	85	0	16+5	2.45	51.8	116
14	8	2012	22	6	1980	15	4	2012	80	0	16+5	2.41	112	287
14	8	2012	22	9	1983	22	4	2012	83	0	16+3	0.07	6.68	1109
14	8	2012	22	6	1983	26	4	2012	83	0	16+1	0.925	43.7	738
8	5	2012	22	8	1988	14	1	2012	78	0	16+5	7.74	38.5	124
8	5	2012	11	10	1982	19	1	2012	74	0	16	1.67	26.4	120
5	5	2012	23	10	1984	14	1	2012	75	0	16+1	0.091	4.78	687
5	5	2012	11	10	1988	8	1	2012	75	0	16+5	0.493	34.9	296
5	5	2012	10	10	1988	14	1	2012	79	0	16+1	0.759	54	162
14	8	2012	2	4	1985	23	4	2012	77	0	16	1.98	87.5	549
14	8	2012	3	3	1990	23	4	2012	76	0	16+2	2.47	60.2	125
14	8	2012	3	11	1984	25	4	2012	77	0	16	1.2	43.7	625
14	8	2012	23	2	1982	22	4	2012	76	0	16+3	0.222	21.2	648
14	8	2012	22	10	1981	20	4	2012	78	0	16+2	0.965	51.9	151
22	8	2012	22	10	1985	30	4	2012	79	0	16+4	0.973	63.1	90.6
22	8	2012	5	5	1986	3	5	2012	85	0	16+2	0.07	2.75	64.3
22	8	2012	22	10	1985	1	5	2012	83	0	16+3	1.76	47.1	416
22	8	2012	23	12	1987	2	5	2012	77	1	16+3	0.07	1.76	81.4
22	8	2012	4	11	1985	4	5	2012	84	0	16+4	1.6	42.1	204
22	8	2012	2	2	1982	3	5	2012	82	0	16	0.07	3.9	663
10	5	2012	22	7	1984	20	1	2012	78	0	16	0.419	35.9	481
10	5	2012	26	4	1974	17	1	2012	85	0	16+3	0.472	34.7	472
10	5	2012	22	5	1985	16	1	2012	76	0	16+4	0.605	53.7	695
10	5	2012	22	9	1986	19	1	2012	75	0	16+1	0.663	23.2	151
10	5	2012	22	8	1987	18	1	2012	76	0	16+2	1.31	91.4	419
22	8	2012	9	9	1990	6	5	2012	90	0	16+4	2.36	70.7	299
4	7	2012	20	5	1985	9	3	2012	78	0	16+5	0.36	23.3	741
4	7	2012	11	1	1985	14	3	2012	77	0	16+1	2.11	80.8	135
4	7	2012	25	12	1975	11	3	2012	89	0	16+1	0.582	39.5	299
4	7	2012	25	5	1985	11	3	2012	75	0	16+3	2	88.2	246
22	5	2012	2	10	1991	28	1	2012	70	0	16+2	0.906	41.7	435
12	5	2012	22	2	1983	19	1	2012	77	0	16+1	0.442	34.7	1006
22	5	2012	1	1	1984	26	1	2012	77	0	16+4	0.433	39.2	180
26	5	2012	20	9	1983	4	2	2012	78	0	16	0.55	31.6	157
26	5	2012	9	3	1983	3	2	2012	77	0	16	0.578	33.1	187
15	5	2012	12	3	1990	21	1	2012	77	0	16+2	1.93	128	170
10	5	2012	6	6	1986	16	1	2012	75	0	16+4	1.28	92.1	473
10	5	2012	2	2	198882	16	1	2012	76	0	16+4	0.558	65.2	803
10	5	2012	11	21	1991	20	1	2012	78	0	16	0.472	34.7	472
19	5	2012	3	3	1980	25	1	2012	78	0	16+3	0.534	41.3	987
4	7	2012	9	9	1982	10	3	2012	80	0	16+2	0.615	43.7	298
4	7	2012	25	1	1985	14	3	2012	78	0	16	1.96	91.1	260
4	7	2012	27	5	1985	11	3	2012	79	0	16+3	1.85	93.6	273
4	7	2012	10	9	1985	11	3	2012	77	0	16	1.72	81.8	110
4	7	2012	20	12	1989	11	3	2012	77	0	16+3	0.631	61.2	639
4	7	2012	1	1	1980	11	3	2012	79	0	16+2	1.98	134	88.4
4	7	2012	23	7	1984	13	3	2012	77	0	16	2.03	61.4	430
4	7	2012	10	10	1985	12	3	2012	79	0	16+3	0.111	24.4	1022
4	7	2012	27	7	1983	12	3	2012	81	0	16+2	1.13	62.5	610
4	7	2012	19	7	1982	12	3	2012	85	0	16+1	2.76	85.1	172
4	7	2012	9	9	1977	11	3	2012	87	0	16	1.48	64.5	426
27	5	2012	3	5	1992	2	2	2012	79	0	16+2	0.226	222	467
27	5	2012	2	9	1989	2	2	2012	80	0	16+3	2.05	66.7	229
29	5	2012	7	7	1975	2	2	2012	79	0	16+3	0.533	18.7	635
29	5	2012	3	9	1985	4	2	2012	75	0	16	2.37	55.5	186
31	5	2012	7	7	1979	3	2	2012	90	0	16+4	3.33	68.5	20.3
2	10	2012	2	2	1983	15	5	2012	60	0	16+4	0.939	56.7	134
30	5	2012	2	10	1983	8	2	2012	72	0	16	0.385	30.3	269
27	5	2012	11	2	1982	2	2	2012	82	0	16+2	1.8	73.3	156
15	5	2012	11	8	1987	21	1	2012	77	0	16+2	1.38	47.2	137
15	5	2012	10	10	1988	19	1	2012	78	0	16+5	1.65	88	122
31	5	2012	5	6	1975	4	2	2012	87	0	16+4	7.31	218	115
29	5	2012	3	10	1990	4	2	2012	67	0	16+2	1.46	69.1	87.1
27	5	2012	10	11	1989	1	2	2012	75	0	16+4	0.209	11	295
27	5	2012	2	8	1988	1	2	2012	76	0	16+3	0.357	21.2	360
30	5	2012	3	9	1983	7	2	2012	77	0	16+2	0.334	30.6	313
12	5	2012	8	8	1980	19	1	2012	75	0	16+1	1.09	56.6	136
31	5	2012	7	8	1982	6	2	2012	78	0	16+2	0.542	8309	471
31	5	2012	3	7	1979	4	2	2012	85	0	16+5	0.516	26.1	170
31	5	2012	25	7	1980	7	2	2012	81	0	16+1	0.516	26.1	170
14	8	2012	22	10	1984	23	4	2012	85	0	16+4	2.79	68.8	96.2
14	8	2012	23	7	1984	20	4	2012	79	0	16+4	0.606	32.5	344
26	5	2012	3	5	1985	24	1	2012	75	0	17+2	1.24	70.2	170
26	5	2012	10	11	1979	23	1	2012	80	0	17	0.4737	24.7	402
26	5	2012	11	4	1984	23	1	2012	76	0	17+3	1.1	65	169
27	5	2012	6	5	1985	27	1	2012	80	0	17+2	0.562	36	207
27	5	2012	3	3	1982	27	1	2012	79	0	17+2	0.268	34.6	624
29	5	2012	3	3	1978	1	2	2012	69	0	17+1	0.861	54.4	135
29	5	2012	3	3	1980	28	1	2012	72	0	17+3	5.03	139	493
29	5	2012	8	9	1979	8	1	2012	80	0	17+4	5.11	126	127
29	5	2012	7	7	1979	7	1	2012	77	0	17+5	0.468	24.4	160
29	5	2012	3	9	1984	29	1	2012	77	0	17+2	2.18	53.1	79.5
29	5	2012	9	10	1978	28	1	2012	82	0	17+3	2.98	206	197
30	5	2012	9	2	1992	5	1	2012	77	1	17	0.247	29.4	843
31	5	2012	9	10	1982	28	1	2012	80	0	17+3	4.06	40.3	192
31	5	2012	8	9	1982	1	2	2012	80	0	17+2	0.292	33.4	430
31	5	2012	9	8	1972	2	2	2012	88	0	17+1	0.269	31.2	473
31	5	2012	5	4	1985	28	1	2012	78	0	17+5	0.705	31.3	443
31	5	2012	9	9	1983	29	1	2012	78	0	17+1	2.09	97.1	337
16	10	2011	28	10	1992	11	6	2011	75	0	17+5	1.09	175	367
23	10	2011	2	11	1983	25	6	2011	65	0	17	1.07	30.8	113
2	10	2011	5	2	1983	50	5	2011	78	0	17	1.05	38.4	284
5	5	2012	28	5	1990	7	1	2011	76	0	17+1	2.75	142	123
5	5	2012	2	11	1987	6	1	2011	80	0	17+2	0.838	49	338
6	5	2012	9	9	1969	6	1	2012	85	0	17+2	1.58	54.4	171
8	5	2012	23	9	1990	8	1	2012	75	0	17+3	0.155	8.26	731
22	8	2012	22	9	1980	26	4	2012	84	1	17+5	0.07	4.41	714
22	8	2012	22	10	1982	20	4	2012	85	0	17+5	0.07	2.77	72.1
22	8	2012	22	10	1985	24	4	2012	85	0	17+5	0.07	4.14	714
22	8	2012	22	10	1983	23	4	2012	85	0	17+5	0.07	2.21	63.9
26	5	2012	1	2	1982	21	1	2012	80	0	17+4	0.07	4.07	680
8	5	2012	10	3	1977	9	1	2012	82	0	17+2	0.07	2.45	1193
10	5	2012	23	7	1984	14	1	2012	80	0	17	0.07	4.21	1799
10	5	2012	23	3	1973	12	1	2012	77	0	17+1	0.713	114	215
12	5	2012	12	3	1983	8	1	2012	72	0	17+4	0.699	26.5	354
10	5	2012	23	7	1977	9	1	2012	78	0	17+4	0.07	2.35	2971
10	5	2012	12	12	1990	14	1	2012	80	0	17	0.269	10.7	590
10	5	2012	21	6	1993	12	1	2012	79	0	17+3	0.486	23	218
10	5	2012	23	4	1984	10	1	2012	75	0	17+3	2.8	70.4	192
13	5	2012	3	3	1983	14	1	2012	78	0	17+2	0.777	29.2	299
13	5	2012	2	2	1982	12	1	2012	72	0	17+4	0.122	135	110
13	5	2012	20	9	1977	12	1	2012	73	1	17+3	0.07	2.58	1.18
15	5	2012	11	5	1975	15	1	2012	89	0	17+1	0.111	17.2	972
15	5	2012	9	7	1977	13	1	2012	85	0	17+3	1.87	93.6	137
17	5	2012	2	3	1991	16	1	2012	72	0	17+3	1.87	55.3	281
17	5	2012	4	9	1989	15	1	2012	83	0	17+5	0.07	10.4	594
22	7	2012	22	3	1986	25	3	2012	82	0	17+1	3.58	106	137
22	7	2012	3	11	1987	23	3	2012	85	0	17+2	1.67	39	82.8
22	7	2012	22	9	1979	24	3	2012	87	0	17	1.3	31.2	368
25	7	2012	3	1	1982	28	3	2012	82	0	17	0.07	6.29	361
17	5	2012	4	6	1994	20	1	2012	76	0	17	2.47	144	147
19	5	2012	6	6	1986	17	1	2012	77	0	17+5	0.907	47.6	157
19	5	2012	20	5	1987	10	1	2012	80	0	17+2	0.273	32.8	163
26	5	2012	11	10	1980	29	1	2012	79	0	17	0.806	32.6	92.9
26	5	2012	10	9	1979	23	1	2012	78	0	17+2	5.28	146	298
2	10	2011	2	10	1987	25	5	2012	74	1	17	2.77	36.7	134
8	5	2012	6	4	1984	8	1	2012	72	0	17+2	1.32	27.3	105
26	5	2012	4	1	1987	28	1	2012	86	0	17	0.594	24.7	235
30	5	2012	5	6	1984	2	2	2012	82	0	17+4	1.9	110	536
31	5	2012	1	2	1984	4	2	2012	80	0	17+2	3.56	68.8	244
12	5	2012	12	12	1985	17	1	2012	79	0	17	0.645	37.7	552
29	10	2011	10	11	1980	3	7	2012	77	0	17+1	0.687	33.3	91.2
29	10	2011	10	10	1986	5	7	2012	82	0	17	0.921	23.3	158
19	5	2012	11	4	1974	21	1	2012	79	0	17+1	3.47	68.2	121
22	5	2012	3	7	1987	17	1	2012	75	0	17+1	0.925	30	198
22	5	2012	2	2	1982	22	1	2012	78	0	17+3	2.37	59	82.2
22	8	2012	22	11	1984	27	4	2012	84	1	17+5	1.17	43.3	253
29	7	2012	3	11	1983	2	4	2012	77	0	17+1	0.641	39.4	137
29	7	2012	22	9	1980	30	3	2012	85	0	17+3	1.5	86.8	514
29	7	2012	23	11	1985	30	3	2012	85	0	17+2	0.07	29.6	102
29	7	2012	29	7	1984	27	3	2012	85	0	17+4	0.657	51.4	247
29	7	2012	22	3	1985	30	3	2012	80	0	17+1	2.71	117	289
29	7	2012	22	9	1982	1	4	2012	80	0	17	1.35	82.5	267
27	5	2012	6	6	1985	25	1	2012	80	0	17+4	1.46	81.1	372
29	7	2012	25	9	1982	1	4	2012	83	0	17+1	2.16	34.5	410
29	7	2012	9	10	1980	1	4	2012	80	0	17	0.721	51	215
29	7	2012	9	11	1985	29	3	2012	83	0	17+2	0.07	7.2	1362
29	7	2012	22	5	1985	1	4	2012	85	0	17+2	0.203	13	203
29	7	2012	23	8	1980	2	4	2012	85	0	17	1.28	51.8	273
26	5	2012	11	11	1980	26	1	2012	78	0	17+1	0.765	28.9	87.7
27	5	2012	2	2	1982	26	1	2012	78	0	17+2	0.439	83.6	588
27	5	2012	11	10	1982	30	1	2012	80	0	17	0.43	46.9	1053
26	5	2012	5	5	1980	29	1	2012	85	0	17+5	0.822	32.4	57.4
31	5	2012	8	9	1985	1	2	2012	80	0	17+1	6.2	300	201
26	5	2012	11	3	1983	22	1	2012	77	0	17+2	0.677	34.9	277
15	5	2012	2	2	1985	15	1	2012	85	0	17+2	2.38	65	164
12	5	2012	2	2	1982	10	1	2012	77	0	17+2	2.41	47.8	9.7
2	10	2011	18	11	1989	15	5	2011	70	0	18+3	1.21	35.9	437
23	10	2011	5	11	1990	10	6	2011	70	0	18+6	2.2	28.7	123
16	10	2011	27	10	1991	4	6	2011	60	0	18	1.06	24.2	128
5	5	2012	25	11	1979	31	12	2011	75	0	18+2	1.2	83.4	211
5	5	2012	22	5	1990	30	12	2011	78	0	18+2	0.34	30.5	455
5	5	2012	2	10	1989	28	12	2011	72	1	18+4	1.11	41.5	163
6	5	2012	2	7	1984	1	1	2012	82	0	18+1	1.79	47.7	131
8	5	2012	28	2	1991	1	1	2012	76	0	18+3	1.58	42.3	236
8	5	2012	28	1	1991	3	1	2012	82	1	18+1	1.2	50.9	157
8	5	2012	5	10	1981	1	1	2012	80	0	18+3	0.07	43.8	325
8	5	2012	22	9	1981	4	1	2012	75	0	18	0.984	39.4	218
8	5	2012	5	5	1979	2	1	2012	78	0	18+2	0.939	43	111
8	5	2012	22	7	1975	30	12	2011	75	0	18+5	0.984	40	215
10	5	2012	11	10	1988	5	1	2012	85	0	18+1	0.313	16.2	207
10	5	2012	27	9	1990	4	1	2012	75	0	18+2	0.469	19.1	278
2	10	2011	20	11	1992	1	6	2011	75	1	18+1	0.975	23.4	283
23	10	2011	23	8	1984	14	6	2011	63	0	18+3	1.83	54.3	333
15	10	2011	25	9	1988	12	6	2011	70	0	18+3	1.04	41.3	451
15	10	2011	5	10	1991	5	6	2011	65	0	18	0.726	43	123
15	10	2011	30	10	1987	15	6	2011	75	0	18+2	1.22	78.6	302
10	5	2012	3	2	1992	7	1	2012	72	0	18	0.23	24.5	378
10	5	2012	22	9	1990	3	1	2012	77	0	18+4	1.07	55.9	206
10	5	2012	11	9	1979	7	1	2012	82	0	18	3.01	55.9	258
10	5	2012	11	11	1979	3	1	2012	81	0	18+3	0.921	23.2	341
12	5	2012	28	9	1990	3	1	2012	72	0	18+1	0.177	13.3	397
30	5	2012	3	3	1980	27	1	2012	78	0	18	2.1	32	372
4	7	2012	25	11	1975	24	3	2012	79	0	18+2	0.21	12.7	175
4	7	2012	23	12	1982	21	3	2012	83	0	18+5	2.53	104	216
4	7	2012	8	8	1977	25	3	2012	78	0	18+1	1.39	77.8	325
4	7	2012	2	2	1985	22	3	2012	82	0	18+4	1.15	52.1	281
15	5	2012	11	9	1989	7	1	2012	83	0	18+2	1.3	45.8	179
17	5	2012	2	3	1982	12	1	2012	77	0	18	1.48	47	348
19	5	2012	11	3	1982	10	12	2011	78	0	18+3	1.4	41.5	139
19	5	2012	11	10	1980	14	1	2012	76	0	18+1	3.64	169	341
26	5	2012	11	11	1982	20	1	2012	78	1	18+1	0.543	27.7	430
26	5	2012	2	5	1965	15	1	2012	77	0	18+4	1.99	53.7	183
26	5	2012	2	7	1977	17	1	2012	76	0	18	1.56	54.2	184
26	5	2012	11	8	1982	20	1	2012	78	0	18	2.95	231	103
26	5	2012	6	6	1972	18	1	2012	76	0	18+2	0.795	23.9	211
27	5	2012	11	10	1990	19	1	2012	77	0	18+1	1.23	59.3	111
15	5	2012	12	12	1987	3	1	2012	80	0	18+5	1.94	63.2	143
15	5	2012	15	5	1990	5	1	2012	73	0	18+4	1.22	42.1	446
15	5	2012	3	2	1987	7	1	2012	77	0	18+2	1.24	79.6	175
13	5	2012	11	2	1982	5	1	2012	88	0	18+3	1.57	40.2	145
13	5	2012	3	3	1993	6	1	2012	80	0	18+2	4.63	156	300
29	5	2012	5	5	1979	20	1	2012	82	0	18	5.04	142	539
29	5	2012	3	6	1987	23	1	2012	81	0	18	3.15	69	355
29	5	2012	28	4	1978	24	1	2012	78	0	18	2.52	69.4	134
29	5	2012	11	3	1982	20	1	2012	80	0	18+3	4.79	60.7	253
8	8	2012	8	9	1980	3	4	2012	85	0	18+2	0.07	5.31	46.1
29	5	2012	3	5	1984	20	1	2012	75	0	18+5	2.39	72.7	221
29	5	2012	11	5	1985	20	1	2012	79	0	18+5	0.93	54.1	149
29	10	2011	29	9	1980	26	6	2011	79	0	18	2.08	61.4	171
29	5	2012	7	6	1979	22	1	2012	79	0	18	0.71	28.3	330
29	5	2012	5	6	1987	21	1	2012	82	1	18+2	0.71	53.2	219
29	5	2012	11	10	1990	20	12	2011	83	0	18	1.02	54.6	483
29	5	2012	7	6	1979	21	1	2012	79	0	18+2	3.07	71.8	275
29	5	2012	3	2	1984	21	12	2011	77	0	18+1	0.869	35.2	377
29	5	2012	6	6	1969	20	1	2012	78	0	18+5	0.701	31.4	357
30	5	2012	3	9	1984	27	1	2012	77	0	18	1.44	32.4	101
4	7	2012	25	9	1980	26	3	2012	79	0	18	5.65	84.2	154
30	5	2012	3	9	1980	21	1	2012	66	0	18+4	0.906	25.4	202
30	5	2012	3	9	1980	22	1	2012	77	0	18+3	1.89	64.6	423
8	8	2012	29	9	1986	3	4	2012	85	0	18+1	0.707	64.4	271
8	8	2012	29	9	1986	3	4	2012	85	0	18+2	0.757	71.4	276
8	8	2012	3	4	1987	1	4	2012	81	0	18+4	0.779	59.3	183
8	8	2012	3	4	1982	2	4	2012	83	0	18+1	0.28	39.9	343
8	8	2012	23	3	1990	5	4	2012	82	0	18+2	0.789	62.8	172
8	8	2012	25	5	1985	1	4	2012	80	0	18+5	0.344	38.7	278
8	8	2012	25	12	1982	2	4	2012	77	0	18+2	0.731	20.8	128
8	8	2012	3	7	1990	6	4	2012	78	0	18	0.752	21.4	128
4	7	2012	22	3	1983	25	3	2012	82	0	18+2	0.07	27.5	114
13	8	2012	2	3	1986	9	4	2012	75	0	18+1	0.07	2.03	991
15	5	2012	2	7	1987	8	1	2012	72	0	18	1.35	79	210
15	5	2012	12	3	1980	7	1	2012	76	0	18+3	0.673	40.4	238
30	5	2012	11	10	1984	24	1	2012	77	0	18+1	1.81	113	488
30	5	2012	3	9	1982	20	1	2012	75	0	18+3	0.876	23.6	193
30	5	2012	14	3	1982	20	1	2012	79	0	18+5	1.53	34.7	212
30	5	2012	3	10	1982	21	1	2012	79	0	18+4	1.44	32.3	96.3
31	5	2012	23	8	1982	24	1	2012	76	0	18+1	3.61	91.6	74.6
31	5	2012	5	3	1978	26	1	2012	80	0	18+2	0.853	18.3	116
31	5	2012	3	5	1982	20	1	2012	77	0	18+5	3.64	90.9	52.5
31	5	2012	1	2	1984	22	1	2012	75	0	18+4	0.865	17.8	111
22	5	2012	3	8	1982	10	1	2012	80	0	19	1.28	49	361
22	5	2012	2	8	1981	9	1	2012	78	0	19+1	1.28	49	303
22	5	2012	5	5	1977	7	1	2012	77	0	19+2	1.18	33.1	263
22	5	2012	5	6	1986	5	1	2012	79	0	19+5	1.68	70.3	157
26	5	2012	6	6	1976	12	1	2012	72	0	19+4	1.79	32.8	106
22	5	2012	5	5	1985	7	1	2012	80	0	19+2	1.4	46.3	343
17	5	2012	20	1	1981	5	1	2012	80	0	19+2	1.05	16.7	103
17	5	2012	2	7	1983	2	1	2012	75	0	19+4	1.8	54.7	64.4
19	5	2012	11	8	1978	7	1	2012	77	0	19+1	0.953	63.2	108
19	5	2012	8	7	1987	13	1	2012	75	0	19+1	0.844	65.4	213
13	5	2012	7	7	1987	30	12	2011	75	0	19+3	0.901	23	119
13	5	2012	22	6	1986	1	1	2012	77	0	19+1	2.43	89.4	3457
13	5	2012	22	8	1985	2	1	2012	78	0	19	2.26	128	139
17	5	2012	10	11	1990	6	1	2012	80	0	19+3	0.143	29.8	614
15	5	2012	11	4	1994	29	12	2011	77	0	19+5	1.01	47.7	421
22	5	2012	3	7	1987	6	1	2012	66	0	19+4	0.589	33.2	159
22	5	2012	22	1	1977	8	1	2012	82	0	19+2	0.07	9.43	476
26	5	2012	11	4	1994	10	1	2012	62	0	19+4	0.571	27.1	473
26	5	2012	3	3	1991	10	1	2012	75	0	19+2	1.22	78	150
15	5	2012	2	2	1985	30	12	2011	70	0	19+4	1.04	46.1	292
26	5	2012	11	4	1974	13	1	2012	77	0	19+2	2.21	6.97	107
27	5	2012	6	9	1980	16	1	2012	82	0	19	1.93	43.7	62.4
27	5	2012	2	7	1987	14	1	2012	82	0	19+1	2.09	44.5	70.1
27	5	2012	6	6	1985	12	1	2012	79	0	19+4	3.94	37.2	189
22	8	2012	22	9	1985	15	4	2012	84	0	19	0.07	4.2	706
22	8	2012	6	6	1980	10	4	2012	86	0	19+2	0.909	62.6	113
22	8	2012	5	1	1982	8	4	2012	85	0	19+4	1.6	38.8	195
25	7	2012	2	3	1979	15	3	2012	78	0	19+2	0.07	3.15	409
25	7	2012	3	4	1979	14	3	2012	83	0	19+1	0.07	8.2	625
2	10	2011	28	9	1969	30	5	2011	80	0	19	1.56	32.1	256
16	10	2011	22	9	1983	8	6	2011	67	0	19+3	1.94	28.4	249
5	5	2012	22	6	1971	24	12	2011	50	0	19+1	1.27	40.3	83.3
5	5	2012	22	9	1970	23	12	2011	65	1	19+2	1.68	80.5	88
10	5	2012	7	9	1979	25	12	2011	86	0	19+4	0.283	80	294
27	5	2012	7	7	1984	13	1	2012	72	0	19+2	1.46	63.5	40
27	5	2012	6	8	1980	11	1	2012	85	0	19+5	3.3	43.6	239
27	5	2012	11	5	1980	14	1	2012	81	0	19+1	0.769	33.3	257
30	5	2012	9	9	1982	16	1	2012	82	0	19+3	4.1	286	154
30	5	2012	3	9	1982	13	1	2012	89	0	19+5	1.08	83.7	72.2
6	5	2012	10	9	1964	24	12	2011	82	0	19+2	0.07	3.35	597
10	5	2012	26	4	1984	30	12	2011	86	0	19+1	4.32	82.3	83.3
12	5	2012	8	8	1988	27	12	2011	86	0	19+3	0.144	12.8	411
12	5	2012	7	7	1987	28	12	2011	72	0	19+2	0.155	12	420
12	5	2012	10	10	1989	28	12	2011	75	0	19+2	1.86	75.2	169
30	5	2012	3	3	1982	19	1	2012	78	0	19	3.29	150	117
8	5	2012	7	8	1998	24	12	2011	85	0	19	1.2	56.8	456
30	5	2012	22	7	1987	19	1	2012	82	0	19	1.26	82.3	74
10	5	2012	7	9	1987	27	12	2011	82	0	19+3	0.07	4.04	600
10	5	2012	11	8	1980	30	12	2011	85	0	19	1.45	4.04	23.6
13	5	2012	1	8	1988	31	12	2011	66	0	19+1	1.61	46.9	152
30	5	2012	9	10	1980	14	1	2012	78	0	19+5	4.35	37.7	152
22	8	2012	6	6	1979	9	4	2012	85	1	19+3	2.23	270	414
4	8	2012	2	7	1982	26	3	2012	77	0	19	0.607	21.8	414
4	8	2012	22	2	1980	25	3	2012	79	1	19+3	0.405	28.2	797
4	8	2012	5	6	1981	24	3	2012	75	0	19+4	0.07	6	384
4	8	2012	2	6	1980	24	3	2012	80	0	19+4	0.586	20.7	439
4	8	2012	5	5	1985	20	3	2012	77	0	19+5	0.07	6.14	436
4	8	2012	6	7	1984	20	3	2012	76	0	19+5	0.987	71	732
4	8	2012	23	6	1986	24	3	2012	80	0	19+3	0.366	29.2	816
4	8	2012	23	7	1984	26	3	2012	81	0	19+1	1.06	71.1	712
25	7	2012	22	7	1982	15	3	2012	80	0	19+1	0.628	24.3	637
25	7	2012	22	9	1990	16	3	2012	81	0	19+1	0.07	7.13	449
25	7	2012	2	5	1986	13	3	2012	85	0	19+2	0.676	23.8	614
25	7	2012	3	3	1989	18	3	2012	65	0	19	0.998	46.8	326
25	7	2012	22	5	1982	13	3	2012	81	0	19+2	1.07	47.1	424
25	7	2012	2	2	1984	11	3	2012	82	0	19+6	0.07	9.08	626
27	5	2012	11	10	1980	13	1	2012	78	0	19+3	0.165	12.5	1033
27	5	2012	11	6	1982	14	1	2012	72	0	19+2	0.784	32.9	280
14	10	2011	2	6	1970	15	5	2011	90	1	19+5	1.89	25.7	187
25	7	2012	22	3	1980	12	3	2012	80	1	19+4	7.37	240	107
26	5	2012	2	2	1991	11	1	2012	78	0	19+3	1.7	76.8	160
31	5	2012	3	3	1982	19	1	2012	82	0	19	1.09	56.6	136
31	5	2012	1	2	1982	15	1	2012	80	0	19+4	0.542	29.8	137
30	5	2012	3	3	1984	13	1	2012	79	1	19+5	2.01	79.1	82.5
30	5	2012	8	10	1988	16	1	2012	82	0	19+3	2.83	51.7	561
30	5	2012	3	5	1984	15	1	2012	78	0	19+3	0.904	9.8	33.8
30	5	2012	9	3	1990	15	1	2012	78	0	19+3	2.06	78.9	137
30	5	2012	3	7	1988	20	1	2012	85	0	19	0.895	30.7	170
30	5	2012	3	3	1984	11	1	2012	82	0	19+2	3.2	126	188
30	5	2012	3	3	1985	19	1	2012	82	0	19	2.82	127	168
30	5	2012	10	9	1988	14	1	2012	78	0	19+5	2.55	67.6	234
30	5	2012	5	11	1984	16	1	2012	88	0	19+3	3.39	127	306
30	5	2012	11	11	1983	13	1	2012	85	0	19+5	3.33	132	251
31	5	2012	7	7	1981	14	1	2012	79	0	19+5	0.15	4.9	331
31	5	2012	8	8	1980	16	1	2012	77	0	19+1	0.185	4.43	308
30	5	2012	9	10	1988	14	1	2012	82	0	19+4	2.95	49.1	607
5	5	2012	3	3	1989	5	1	2012	85	0	19+1	1.09	29.4	155
8	5	2012	7	9	1979	25	12	2011	86	0	19+4	0.07	3.56	403
30	5	2012	10	3	1988	14	1	2012	79	0	19+5	2.6	250	89.1
30	5	2012	9	3	1983	17	1	2012	82	0	19+2	3.54	155	100
2	10	2011	23	10	1978	8	5	2011	80	0	20	1.56	65	113
9	10	2011	9	9	1989	22	5	2011	75	0	20	1.14	27.3	201
9	10	2011	23	8	1985	9	5	2011	77	0	20	2.5	62.6	287
22	10	2011	22	6	1996	30	5	2011	56	0	20	1.25	96.9	182
22	10	2011	25	9	1984	5	6	2011	65	0	20	0.23	16.3	282
5	5	2012	5	9	1980	16	12	2011	68	0	20+2	1.89	84.8	116
16	10	2011	22	10	1987	9	5	2011	70	0	20	1.54	118	160
22	10	2011	2	10	1988	19	5	2011	65	0	20	2.63	34.8	559
22	10	2011	2	10	1988	19	5	2011	65	0	20	2.63	34.8	559
5	5	2012	3	10	1995	18	12	2011	70	0	20	1.62	146	467
5	5	2012	11	11	1993	15	12	2011	68	0	20+3	1.62	102	774
12	5	2012	23	8	1984	18	12	2011	72	0	20+5	0.07	6.1	359
6	5	2012	1	4	1990	1	12	2011	78	0	20+2	1.39	42.6	86.6
8	5	2012	26	5	1983	22	12	2011	75	0	20	0.076	6.6	529
8	5	2012	22	2	1982	22	12	2011	75	0	20	1.31	31.3	48.2
12	5	2012	10	9	1987	17	12	2011	77	0	20+5	0.57	20.9	210
13	5	2012	27	9	1992	25	12	2011	90	0	20+2	3.61	233	255
13	5	2012	22	7	1987	23	12	2011	79	0	20+1	2.11	141	401
13	5	2012	11	10	1988	22	12	2011	80	0	20+4	1.05	51.2	279
13	5	2012	22	5	1985	21	12	2011	65	0	20+4	2.18	130	248
12	5	2012	22	6	1986	19	12	2011	77	0	20+3	0.314	29.8	521
15	5	2012	20	1	1981	26	12	2011	85	0	20+3	2.75	61.4	295
15	5	2012	12	3	1993	27	12	2011	73	1	20+2	3.13	48.8	78
15	5	2012	20	7	1987	23	12	2011	82	0	20+4	0.716	36.5	203
15	5	2012	3	8	1985	22	12	2011	77	0	20+5	2.61	90.9	226
17	5	2012	20	9	1989	26	12	2011	65	0	20+3	4.3	131	174
11	8	2012	23	6	1980	23	3	2012	79	0	20+4	2.56	21.6	385
11	8	2012	22	7	1985	24	3	2012	72	0	20+5	1.25	62.3	177
11	8	2012	22	6	1986	25	3	2012	75	0	20+4	1.78	57.8	218
11	8	2012	22	5	1982	22	3	2012	80	0	20+5	1.23	59.2	217
11	8	2012	22	6	1985	28	3	2012	77	0	20	1.59	62.6	174
19	5	2012	11	2	1972	1	1	2012	85	0	20	2.17	144	119
22	5	2012	6	6	1986	29	12	2011	78	0	20+5	1.35	82.3	288
22	5	2012	9	6	1986	30	12	2011	79	0	20+4	1.71	89.5	558
22	5	2012	6	2	1982	3	1	2012	80	0	20	2.3	150	330
22	5	2012	11	10	1980	1	1	2012	77	1	20+3	1.42	38	67.1
11	8	2012	22	5	1986	25	3	2012	82	0	20+2	2.31	27	444
11	8	2012	2	1	1980	26	3	2012	79	0	20	0.07	1.37	100
11	8	2012	2	2	1981	25	3	2012	80	0	20+2	0.07	1.41	1.27
27	5	2012	2	11	1983	5	1	2012	77	0	20+3	5.46	45.2	216
29	5	2012	3	10	1985	6	1	2012	81	0	20+4	2.54	73.9	424
17	5	2012	20	8	1988	26	12	2011	80	0	20+3	3.55	82.6	134
17	5	2012	3	4	1984	25	12	2011	75	0	20+3	3.86	132	210
17	5	2012	11	2	1982	25	12	2011	75	0	20+3	0.07	5.52	546
17	5	2012	6	6	1986	29	12	2011	73	0	20+1	1.46	50.8	127
17	5	2012	20	9	1988	27	12	2011	72	0	20+4	2.91	103	229
19	5	2012	20	1	1991	28	12	2011	80	0	20+5	0.07	5.31	46.1
17	5	2012	2	3	1991	30	12	2011	90	0	20	1.57	36.7	160
17	5	2012	10	10	1980	24	12	2011	73	0	20+5	3.1	77.1	127
17	5	2012	2	22	1982	30	12	2011	72	0	20	2.63	76.3	148
19	5	2012	10	9	1988	26	12	2011	77	0	20+4	1.17	53	96.2
22	5	2012	3	3	1982	1	1	2012	77	0	20+2	5.59	92.7	100
19	5	2012	10	10	1992	1	1	2012	77	0	20+1	3.05	95.4	173
19	5	2012	9	8	1988	2	1	2012	77	0	20+1	1.16	141	406
19	5	2012	2	2	1982	27	12	2011	73	0	20+3	2.11	53	466
19	5	2012	8	8	1989	1	1	2012	73	0	20+3	2.11	89.9	224
26	5	2012	10	2	1982	5	1	2012	78	0	20+1	0.783	147	104
26	5	2012	2	3	1989	7	1	2012	78	0	20+1	1.45	20.2	127
12	5	2012	22	7	1986	16	12	2011	77	0	20+5	0.394	71.1	418
12	5	2012	16	7	1979	20	12	2011	85	0	20+3	1.9	20.5	173
26	5	2012	3	3	1992	2	1	2012	80	0	20+3	1.26	57.1	194
19	5	2012	10	2	1982	28	12	2011	77	0	20+4	1.51	31.7	339
9	10	2011	25	11	1978	4	5	2011	80	0	20	1.03	50.1	337
26	5	2012	2	9	1991	6	1	2012	79	0	20	1.11	84.1	144
26	5	2012	10	9	1990	4	1	2012	73	0	20+3	1.53	48.8	72.5
26	5	2012	11	6	1986	6	1	2012	66	0	20+3	1.45	78.6	159
26	5	2012	10	10	1990	2	1	2012	77	0	20+4	1.58	49.2	73.6
22	5	2012	6	6	1982	4	1	2012	80	0	20+1	5.29	147	84.4
26	5	2012	6	8	1978	5	1	2012	80	0	20+2	3.4	224	129
26	5	2012	10	8	1982	5	1	2012	75	0	20+2	1.67	66	102
27	5	2012	2	2	1987	6	1	2012	76	0	20+3	4.62	200	146
29	5	2012	27	12	1984	26	12	2011	82	0	20	3.03	176	303
27	5	2012	11	3	1983	5	1	2012	80	0	20+2	1.14	72	205
27	5	2012	15	9	1985	3	1	2012	76	0	20+3	1.96	50	400
27	5	2012	1	10	1984	2	1	2012	78	0	20+5	2.1	37.6	503
27	5	2012	3	10	1982	6	1	2012	78	0	20+3	6.2		201
27	5	2012	1	10	1995	5	1	2012	82	0	20+4	1.13	172	170
29	5	2012	1	5	1975	4	1	2012	82	0	20+5	0.101	5.48	1099
29	5	2012	10	10	1981	9	1	2012	81	0	20	3.86	21.9	123
29	5	2012	3	9	1982	7	1	2012	77	0	20+2	0.07	5.05	1342
27	5	2012	1	11	1983	4	1	2012	80	0	20+3	1.95	38.1	970
29	5	2012	10	1	1984	7	1	2012	78	0	20+3	2.66	73.8	687
29	5	2012	10	11	1980	6	1	2012	77	0	20+2	2.76	24.2	114
29	5	2012	3	10	1984	9	1	2012	78	0	20+2	1.34	70	107
27	5	2012	2	2	1984	2	1	2012	82	0	20+4	4.28	222	180
27	5	2012	2	7	1987	7	1	2012	77	0	20+2	4.35	177	1455
27	5	2012	2	1	1991	7	1	2012	66	0	20+3	0.328	42.8	1456
27	5	2012	15	11	1984	5	1	2012	76	0	20+2	1.98	51.2	75.5
